# Supplementary material for: Targeted Next Generation Sequencing Revealed Novel Variants in the PKD1 and PKD2 Genes of Iranian Patients with Autosomal Dominant Polycystic Kidney Disease
Source: Arch Iran Med. 2022 Sep 1;25(9):600–8. doi: 10.34172/aim.2022.95 (PMC10685772; doi:10.34172/aim.2022.95)
Supplement: Supplementary file 2 — contains Table S2. [file aim-25-600-s002.xlsx]

## Sheet: SupplementaryTable2
	Supplementary Table 2. Clinical and Mutational Spectrum of Genes Linked to PKD in 32 Suspected ADPKD Patients in this Study.
#	Family Code	Individual Code	Sex	Ethnicity	Age (yr)	Age at onset (yr)	# of affected individuals in family (core and extended)	Renal phenotype	Hx Urolithiasis	Hx Hypertension	Liver cyst	Vascular abnormalities	Chronic kidney disease (CKD)	End-Stage Renal Disease (ESRD)<60yr	Renal transplantation (age; yr)	Genomic position	Ref/Alt	Zygosity	Gene Symbol	Mutation type	intronic / exonic DNA regions	Effect (Combined)	Exon/ intron Number	CADD Score	Iranome (MAF)	Variant	Novel or reported variant	Variant classification (ACMG)	gnomAD (MAF)	ESP6500	1000 Genomes	Clinvar	SIFT PREDICTION	PolyPhen	Mutation Taster	Sanger sequencing
1	9700037	56120	M	Fars	66	33	16	Enlarged kidneys, polycystic kidney, left kidney transplantation	N	Y	N	N	Y	Y	Y	16:2147225	G/A	Heterozygous	PKD1	stop_gained	exon	LoF	34	39	NA	(NM_001009944.2) PKD1, 16:2147225, G>A, c.10423C>T, p.Q3475X	Reported	Pathogenic	NA	NA	NA	NA	_	_	disease_causing_automatic	CONFIRMED
2	9700040	56180	M	Fars	55	30	6	Polycystic kidney	N	Y	N	N	Y	Y	Y	16:2147225	G/A	Heterozygous	PKD1	stop_gained	exon	LoF	34	39	NA	(NM_001009944.2) PKD1, 16:2147225, G>A, c.10423C>T, p.Q3475X	Reported	Pathogenic	NA	NA	NA	NA	_	_	disease_causing_automatic	CONFIRMED
3	9700042	56220	M	Azeri	38	35	2	Enlarged kidneys, polycystic cortical, cyst with calcification, up to 135*15mm(R)141*12mm(L)	Y	Y	N	N	N	N	N	16:2144183	TC/-	Heterozygous	PKD1	frameshift_variant	exon	LoF	35	24.2	NA	(NM_001009944.2) PKD1, 16:2144183, TC/-, c.10527_10528delGA, p.E3509DfsTer117	Reported	Pathogenic	NA	NA	NA	NA	_	_	disease causing	CONFIRMED
4	9700054	56460	F	Fars	40	19	4	Polycystic kidney	N	Y	Y	N	N	N	N	16:2168301	A/G	Heterozygous	PKD1	missense_variant	exon	Missense	5	22.5	NA	(NM_000296) PKD1, 16:2168301, A/G, c.692T>C, p.L231P	Novel	Uncertain significance	NA	NA	NA	NA	Damaging	BENIGN	disease_causing	CONFIRMED
5	9700056	56500	F	Azeri	62	34	8	Polycystic kidney	N	Y	N	Y	Y	Y	Y (25 yr)	16:2150561	G/A	Heterozygous	PKD1	missense_variant	exon	Missense	27	25.4	NA	(NM_000296) PKD1, 16:2150561, G/A, c.9404C>T, p.T3135M	Reported	Likely pathogenic	NA	NA	NA	Likely pathogenic(1); Uncertain significance(1)	Damaging	PROBABLY DAMAGING	disease_causing	CONFIRMED
6	9700060	56580	M	Fars	51	25	7	Polycystic kidney	Y	Y	Y	N	Y	Y	N	16:2158409	G/-	Heterozygous	PKD1	frameshift_variant	exon	LoF	15	0.14	NA	(NM_001009944.2) PKD1, 16:2158409, G/-, c.6759delC, p.E2254SfsTer60	Novel	Pathogenic	NA	NA	NA	NA	_	_	disease causing	CONFIRMED
7	9700061	56600	F	Fars	66	24	4	Polycystic cortical and medullary, up to 16*15mm(R)10*9mm(L)	N	Y	Y	N	N	N	N	16:2160543	A/C	Heterozygous	PKD1	missense_variant	exon	Missense	15	23.7	NA	(NM_000296) PKD1, 16:2160543, A/C, c.4625T>G, p.V1542G	Novel	Likely pathogenic	NA	NA	NA	NA	Damaging	PROBABLY DAMAGING	disease_causing	CONFIRMED
8	9700063	56640	M	Fars	63	20	1	Polycystic kidney	N	Y	N	Y	Y	Y	Y (20 yr)	16:2156889	G/A	Heterozygous	PKD1	stop_gained	exon	LoF	17	52	NA	(NM_000296) PKD1, 16:2156889, G/A, c.7126C>T, p.Q2376X	Reported	Pathogenic	NA	NA	NA	Pathogenic	_	_	disease_causing_automatic	CONFIRMED
9	9700065	56680	F	Fars	55	26	3	Enlarged kidneys, Polycystic up to 90mm	Y	Y	N	N	Y	Y	Y (32 yr)	16:2165538	-/C	Heterozygous	PKD1	frameshift_variant	exon	LoF	10	38	NA	(NM_001009944.3) PKD1, 16:2165538, -/C, c.1938dupG, p. C647VfsTer67	Novel	Pathogenic	NA	NA	NA	NA	_	_	disease causing	CONFIRMED
10	9700082	57020	F	Azeri	43	26	2	Enlarged kidneys, polycystic up to 35, Distort both renal architecture	Y	Y	N	N	Y	Y	Y (20 yr)	16:2149956	G/A	Homozygous	PKD1	missense_variant	exon	Missense	29	25.2	NA	(NM_000296) PKD1, 16:2149956, G/A, c.9829C>T, p.R3277C	Reported	Likely pathogenic	0.0002142	A	NA	Likelypathogenic(1);Pathogenic(1); Uncertain significance(2)	Damaging	PROBABLY DAMAGING	disease_causing_automatic	CONFIRMED
11	9700084	57060	M	Fars	33	16	1	Left kidney enlarged, both kidney multiple cyst	Y	Y	N	N	N	N	N	16:2159640	C/A	Heterozygous	PKD1	missense_variant	exon	Missense	15	23.3	0.0006	(NM_000296) PKD1, 16:2159640, C/A, c.5528G>T, p.G1843V	Novel	Uncertain significance	NA	NA	NA	NA	Neutral	PROBABLY DAMAGING	disease_causing	CONFIRMED
12	9700088	57140	M	Lur	57	30	3	Polycystic cortical, up to 14mm*18mm(L)	N	N	Y	N	Y	N	N	16:2158525	G/A	Heterozygous	PKD1	missense_variant	exon	Missense	15	32	NA	(NM_000296) PKD1, 16:2158525, G/A, c.6643C>T, p.R2215W	Reported	Likely pathogenic	0.000008359	NA	NA	Uncertain significance	Damaging	PROBABLY DAMAGING	disease_causing	CONFIRMED
13	9700090	57180	M	Fars	27	25	8	Small cyst 28*27(R)21*12(L)	N	N	N	Y	N	N	N	16:2149956	G/A	Heterozygous	PKD1	missense_variant	exon	Missense	29	25.2	NA	(NM_000296) PKD1, 16:2149956, G/A, c.9829C>T, p.R3277C	Reported	Likely pathogenic	0.0002142	A	NA	Likely pathogenic(1);Pathogenic(1); Uncertain significance(2)	Damaging	PROBABLY DAMAGING	disease_causing_automatic	CONFIRMED
14	9700095	57280	M	Fars	59	28	3	Polycystic, up to 83*56mm*56*44mm(L)	Y	Y	N	Y	Y	N	N	16:2140015	../CA	Heterozygous	PKD1	frameshift_variant	exon	LoF	46	53	NA	(NM_001009944.2) PKD1, 16:2140015, -/CA, c.12624_12625dupTG, p.E4209VfsTer150	Novel	Pathogenic	NA	NA	NA	NA	_	_	disease causing	CONFIRMED
15	9800003	57340	F	Fars	64	40	2	Enlarged kidneys, parenchymal cyst up to 46*46mm a kidney transplant	Y	Y	Y	N	Y	Y	Y (50 yr)	16:2147877	G/-	Heterozygous	PKD1	frameshift_variant	exon	LoF	31	15.28	NA	(NM_001009944.2) PKD1, 16:2147877, G/-, c.10159delC, p.H3387TfsTer10	Novel	Pathogenic	NA	NA	NA	NA	_	_	disease causing	CONFIRMED
16	9800004	57360	F	Fars	48	25	9	Corticomedullary cyst, up to 61(R)59(L)	N	Y	N	Y	N	N	N	16:2158996	G/A	Heterozygous	PKD1	stop_gained	exon	LoF	15	51	NA	(NM_000296) PKD1, 16:2158996, G/A, c.6172C>T, p.Q2058X	Reported	Pathogenic	NA	NA	NA	NA	_	_	disease_causing_automatic	CONFIRMED
17	9800005	57380	F	Azeri	56	35	9	Polycystic , up to 29*22mm(R)49*44mm(L)	N	Y	N	N	N	N	N	16:2153758	C/G	Heterozygous	PKD1	missense_variant	exon	Missense	23	29.6	NA	(NM_000296) PKD1, 16:2153758, C/G, c.8300G>C, p.R2767P	Reported	Likely Pathogenic	NA	NA	NA	NA	Damaging	PROBABLY DAMAGING	disease_causing	CONFIRMED
18	9800006	57400	F	Fars	35	35	4	Enlarged kidneys 160(R)160(L), polycystic up to 40mm(R)60(L)	Y	N	N	N	N	N	N	16:2168131	TCTGGCC/-	Heterozygous	PKD1	frameshift_variant	exon	LoF	5	24.5	NA	(NM_001009944.2) PKD1, 16:2168131, TCTGGCC/-, c.856_862del, p.S286_G287insTer	Reported	Pathogenic	NA	NA	NA	Pathogenic​	_	_	disease causing	CONFIRMED
19	9800009	57460	M	Fars	69	24	6	Polycystic kidneys	Y	Y	Y	Y	Y	Y	Y	16:2152920	G/T	Heterozygous	PKD1	stop_gained	exon	LoF	24	37	NA	(NM_000296) PKD1, 16:2152920, G/T, c.8843C>A, p.S2948X	Reported	Likely Pathogenic	NA	NA	NA	NA	_	_	disease_causing_automatic	CONFIRMED
20	9800013	57540	F	Gilaki	43	26	2	Enlarged kidneys 180mm, polycystic	Y	Y	Y	N	N	N	N	16:2140320	A/G	Heterozygous	PKD1	missense_variant	exon	Missense	45	27.2	NA	NM_001009944.2) PKD1, 16:2140320, A/G, c.12410T>C, p.L4137P	Reported	Likely Pathogenic	NA	NA	NA	NA	Damaging	PROBABLY DAMAGING	disease_causing	CONFIRMED
21	9800015	57580	M	Gilaki	41	38	1	Polycystic kidney	Y	Y	Y	Y	Y	N	N	16:2164490	A/T	Heterozygous	PKD1	stop_gained	exon	LoF	11	39	NA	(NM_000296) PKD1, 16:2164490, A/T, c.2534T>A, p.L845X	Novel	Pathogenic	NA	NA	NA	Pathogenic	_	_	disease_causing_automatic	CONFIRMED
22	9800017	57620	F	Fars	61	50	4	Enlarged kidneys, polycystic, Distort both renal architecture	N	Y	N	N	Y	Y	Y (36 yr)	16:2149663	G/C	Heterozygous	PKD1	missense_variant	exon	Missense	30	25.7	NA	(NM_000296) PKD1, 16:2149663, G/C, c. 10032C>G, p.F3344L	Novel	Likely Pathogenic	NA	NA	NA	NA	Tolerated	POSSIBLY DAMAGING	disease_causing	CONFIRMED
23	9800029	57860	F	Fars	57	46	1	Enlarged kidneys 129*54mm(R)132*57(L), polycystic cortical, up to 32*28mm(R)24*22mm(L)	Y	Y	N	N	N	N	N	16:2156467	C/-	Heterozygous	PKD1	frameshift_variant	exon	LoF	18	32	NA	(NM_001009944.3) PKD1, 16:2156467, C/-, c.7421delG, p.G2474AfsTer146	Reported	Pathogenic	NA	NA	NA	NA	_	_	disease causing	CONFIRMED
24	9800031	57900	M	Fars	37	35	3	Small parenchymal Cyst contain milk calcium foci	Y	N	N	Y	N	N	N	16:2150181	T/A	Heterozygous	PKD1	missense_variant	exon	Missense	28	28.3	NA	(NM_000296) PKD1, 16:2150181, T/A, c.9698A>T, p.E3233V	Reported	Uncertain significance	NA	NA	NA	NA	Tolerated	PROBABLY DAMAGING	disease_causing	CONFIRMED
25	9800038	58040	F	Azeri	41	28	7	Enlarged kidneys 136mm(R)135(L), Polycystic cortical, up to 47*35mm(R)54*40mm(L)	Y	Y	Y	Y	N	N	N	16:2155334	C/-	Heterozygous	PKD1	frameshift_variant	exon	LoF	21	25.9	NA	(NM_001009944.3) PKD1, 16:2155334, C/-, c.8005delG, p.A2669PfsTer16	Novel	Pathogenic	NA	NA	NA	Likely Pathogenic	_	_	disease causing	CONFIRMED
26	9700039	56160	M	Fars	46	35	11	Polycystic kidney	N	Y	N	N	Y	N	N	4:88957477	CT/-	Heterozygous	PKD2	frameshift_variant	exon	LoF	3	33	NA	(NM_000297.4) PKD2,4:88957477, CT/, c.817_818delCT, p.L273VfsTer29	Reported	Pathogenic	NA	NA	NA	Pathogenic	_	_	disease causing	CONFIRMED
27	9700041	56200	F	Lur	43	30	2	Parenchymal cyst, Up to 47	N	Y	N	Y	N	N	N	4:88989214	G/A	Heterozygous	PKD2	splice_donor_variant	intron	LoF	13	32	NA	(NM_000297.3) PKD2, 4:88989214, G>A, c.2522+1G>A	Novel	Pathogenic	NA	NA	NA	NA	_	_	disease_causing	CONFIRMED
28	9700092	57220	F	Azeri	58	35	1	Polycystic cortical, up to 59*33mm(R)70*45mm(L)	Y	Y	N	N	N	N	N	4:88929133	-/CC	Heterozygous	PKD2	frameshift_variant	exon	LoF	1	25.7	NA	(NM_000297.3) PKD2, 4:88929133,-/CC, c.249_250dupCC, p.R84PfsTer34	Novel	Likely Pathogenic	NA	NA	NA	NA	_	_	disease causing	CONFIRMED
29	9800011	57500	F	Azeri	63	32	6	Enlarged kidneys, polycystic, up to 20mm	Y	Y	Y	N	N	N	N	4:88959517	C/T	Heterozygous	PKD2	stop_gained	exon	LoF	4	36	NA	(NM_000297) PKD2, 4:88959517, C/T, c.958C>T, p.R320X	Reported	Pathogenic	0.000003982	NA	NA	Pathogenic​	_	_	disease_causing_automatic	CONFIRMED
30	9800018	57640	M	Lur	60	22	6	Polycystic kidney	Y	N	Y	N	N	N	N	4:88957370	A/G	Heterozygous	PKD2	splice_acceptor_variant	intron	LoF	3	34	NA	(NM_000297.4) PKD2, 4:88957370, A/G, c.710-2A>G, p.710-2A>G, IVS2-2A>G	Reported	Pathogenic	NA	NA	NA	NA	_	_	disease_causing	CONFIRMED
31	9700055	56480	M	Kurd	84	65	1	Enlarged kidneys, parenchymal cyst	N	N	N	N	N	N	N	4:88986593	T/A	Heterozygous	PKD2	missense_variant	exon	Missense	11	26.3	0.002	(NM_000297) PKD2, 4:88986593, T>A, c.2186T>A, p.L729Q	Novel	Uncertain significance	0.00004244	NA	T/T: 2503 (99.960%); T/A: 1 (0.040%)	Uncertain significance	Damaging	PROBABLY DAMAGING	disease_causing	CONFIRMED
32	9700085	57080	M	Azeri	36	6	2	Polycystic up to 21	Y	Y	Y	Y	Y	N	N	6:51524768	C/T	Heterozygous	PKHD1	splice_acceptor_variant	intron	LoF	61	30	NA	(NM_138694.3) PKHD1, 6:51524768, c.10157-1G>A	Novel	Pathogenic	NA	NA	NA	NA	_	_	disease_causing	CONFIRMED
32	9700085	57080	M	Azeri	36	6	2	Polycystic up to 21	Y	Y	Y	Y	Y	N	N	6:51889738	G/A	Heterozygous	PKHD1	missense_variant	exon	Missense	32	24.6	NA	(NM_138694.3) PKHD1, 6:51889738, G/A, c.4870C>T, p.R1624W	Reported	Likely pathogenic	0.0001379	A	NA	Pathogenic(12); Uncertainsignificance(1)	Damaging	PROBABLY DAMAGING	polymorphism	CONFIRMED
	Abbreviation: M: Male; F: Female; yr: year; Y: Yes; N: No; NA: Not Available; MAF: Minor allele frequency
