# Supplementary material for: Targeted Next Generation Sequencing Revealed Novel Variants in the PKD1 and PKD2 Genes of Iranian Patients with Autosomal Dominant Polycystic Kidney Disease
Source: Arch Iran Med. 2022 Sep 1;25(9):600–8. doi: 10.34172/aim.2022.95 (PMC10685772; doi:10.34172/aim.2022.95)
Supplement: Supplementary file 3 — contains Table S3. [file aim-25-600-s003.xlsx]

## Sheet: PKD1&2& PKHD1
Supplementary Table 3. Mutational spectrum of PKD1, PKD2 and PKHD1 in ADPKD patients from Middle East.
No.	Country	PKD1 variants						PKD2 variants						PKHD1 variant						Method		Reference
		Reported			Novel			Reported			Novel			Reported			Novel			Technique	#Sample
		nucleotide change	aminoacid change	exon/ intron	nucleotide change	aminoacid change	exon/ intron	nucleotide change	aminoacid change	exon/ intron	nucleotide change	aminoacid change	exon/intron	nucleotide change	aminoacid change	exon/intron	nucleotide change	aminoacid change	exon/intron
1	Iran										c.893G>C	p.Ser298Thr	exon 4							Sanger sequencing	40 ADPKD patients	Bagheri et al., 2020 [PMID: 32582798]
											c.1043A>T	p.Tyr348Phe	exon 4
											c.1059A>T	p.Glu353Asp	exon 4
2	Iran	c. 856_862delTCTGGCC	p.Ser286SerfsX2	exon 5	c.4242G>A	p.Trp1414Ter	exon 15													NGS	27 (9 ADPKD patients and 18 relatives)	Bitarafan & Garshasbi, 2019 [PMID: 31160911]
		c.1568C>G	p.Ser523Ter	exon 7	c.12678delT	p.Phe4226 Leufs*132	exon 46
		c.10183C>T	p.Gln3395Ter	exon 32
		c.10423C>T	p.Gln3475Ter	exon 34
		c.11156G>A	p.Arg3719Gln	exon 38
		c.11355G>A	p.Trp3785Ter	exon 40
		c.12124C>T	p.Gln4042Ter	exon 44
3	Iran							c.1094+1G>A	p.Ala365fs	intron 4										Linkage analysis, Sanger sequencing	1 ADPKD family (8 members)	Entezam M, et al. 2016 [PMID: 27366664]
4	Iran	c.9169G>A	p.Val3057Met	exon 25	NR	p.Thr2241Ala	exon 15													Sanger sequencing	1 ADPKD family	Hafizi et al., 2014 [PMID: 24842140]
					NR	p.His3710Asn	exon 38
5	Iran				c.12039C>T	p.Ser4013=	exon 44													Sanger sequencing	22 ADPKD patients	Khandaghi et al., 2020 [PMID: 32957937]
					c.12092T>A	p.Leu4031X	exon 44
					c.12103G>A	p.Val4035Met	exon 44
6	Iran				c.11537+5_6 insCCC	_	intron 41													Targeted NGS	1 ADPKD family (11 members)	Ranjzad et al., 2019 [PMID: 31384335]
7	Iran	c.1597C>T	p.Gln533X	exon 7	c.217_218del	p.Asp73fs	exon 2													Targeted NGS	9 ADPKD families	Ranjzad et al., 2018 [PMID: 29590654]
		c.4306 C>T	p.Arg1436X	exon 15	c.1007_1020del	p.Val336fs	exon 5
		c.6406C>T	p.Gln2136X	exon 15	c.5991delG	p.Gln1997fs	exon 15
		c.10420C>T	p.Gln3474X	exon 34
8	Iran	c.393_394delTG	p.Cys131TrpfsX47	exon 4	c.1251delG	p.Gly417GlyfsX48	exon 6	c.197_198insC	p.Asp66AspfsX26	exon 1										Targeted NGS	18 ADPKD patients	Ranjzad et al., 2017 [PMID: 28792715]
		c.1202-9G>A		intron 5	c.2667delC	p.Thr889ThrfsX9	exon 11	c.815_816delCT	p.Thr272ThrfsX30	exon 3
		c.1670delT	p.Leu557ArgfsX27	exon 8	c.5607_5608insC	p.Ser1869SerfsX121	exon 15
		c.4551C>A	p.Tyr151Ter	exon 15	c.12171_12172delCG	p.Ser4057SerfsX99	exon 45
		c.5014_5015delAG	p.Arg1672GlyfsX98	exon 15
		c.6583_6589delGCGGCGA	p.Cys2195GlyfsX15	exon 15
		c.6593_6594insAGCGGCC	p.Pro2198ProfsX66	exon 15
		c.10216A>T	p.Lys3406Ter	exon 32
		c.10423C>T	p.Gln3475Ter	exon 34
		c.10948delC	p.His3650ThrfsX34	exon 37
		c.11935C>T	p.Gln3979Ter	exon 43
		c.12167G>A	p.Trp4056Ter	exon 45
9	Iran							c.1142delG	p.G381fs71X	exon 5										Sanger sequencing	One large PKD family	Vazifehmand et al., 2013 [PMID: 24011172]
10	Iran (Present study)	c.856_862delTCTGGCC	p.Gly287fs*1	exon 5	c.692T>C	p.Leu231Pro	exon 5	c.817_818delCT	p.Leu273ValfsTer29	exon 3	c.249_250dupCC	p.Arg84ProfsTer34	exon 1	c.4870C>T	p.Arg1624Trp	exon 32	c.10157-1G>A		intron 61	Targeted NGS	32 ADPKD patients	Present study
		c.6172C>T	p.Gln2058X	exon 15	c.1938dupG	p.Cys647ValfsTer67	exon 10	c.958C>T	p.Arg320X	exon 4	c.2186T>A	p.Leu729Gln	exon 11
		c.6643C>T	p.Arg2215W	exon 15	c.2534T>A	p.Leu845X	exon 11	c.710-2A>G	p.Leu237fs	intron 3	c.2522+1G>A	_	intron 13
		c.7126C>T	p.Gln2376X	exon 17	c.6759delC	p.Glu2254SerfsTer60	exon 15
		c.7421delG	p.Gly2474AlafsTer146	exon 18	c.4625T>G	p.Val1542Gly	exon 15
		c.8300G>C	p.Arg2767Pro	exon 23	c.5528G>T	p.Gly1843Val	exon 15
		c.8843C>A	p.Ser2948X	exon 24	c.8005delG	p.Ala2669ProfsTer16	exon 21
		c.9404C>T	p.Thr3135M	exon 27	c. 10032C>G	p.Phe3344Leu	exon 30
		c.9698A>T	p.Glu3233Val	exon 28	c.10159delC	p.His3387ThrfsTer10	exon 31
		c.9829C>T	p.Arg3277Cys	exon 29	c.12624_12625dupTG	p.Glu4209ValfsTer150	exon 46
		c.10423C>T	p.Gln3475X	exon 34
		c.10527_10528delGA	p.Glu3509AspfsTer117	exon 35
		c.12410T>C	p. Leu4137Pro	exon 45
11	Kuwait				c.2006G>T	p.Cys669Phe	exon 10	c.83G>C	p.Arg28Pro	exon 1										Sanger sequencing, WES and WGS	51 individuals from 6 ADPKD families	Ali et al., 2019 [PMID: 30858458]
		c.2216G>A	p.Arg739Gln	exon 11	c.11339_11347delATTACGACG	p.Asp3780_Asp3782del	exon 40	c.420G>A	_	exon 1
					c.11524T>C	p.Trp3842Arg	exon 41	c.568G>A	p.Ala190Thr	exon 1
		c.5014_5015delAG	p.Arg1672Glyfs*98	exon 15	c.11860G>C	p.Ala3954Pro	exon 43	c.1445T>G	p.Phe482Cys	exon 6
		c.6598C>T	p.Arg2200Cys	exon 15	c.11863_11864dupC	p.Gln3955fs	exon 43	c.2398A>C	p.Met800Leu	exon 13
					c.12627_12655dup29	p.Phe4219fs*	exon 46
		c.6727C>T	p.Gln2243X	exon 15
		c.9196T>C	p.Phe3066Leu	exon 25
		c.10535C>T	p.Ala3512Val	exon 35
		c.10529C>T	p.Thr3510Met	exon 35
		c.12133A>G	p.Ile4045Val	exon 44
		c.12176C>T	p.Ala4059Val	exon 45
		c.12410T>C	p.Leu4137Pro	exon 45
		c.12436G>A	p.Val4146Ile	exon 45
12	Kuwait	c.6727C>T	p.Gln2243X	exon 15	c.5305C>T	p.His1769Tyr	exon 15													Targeted sequencing	1 large ADPKD family (16 members & 12 patients)	Ali et al., 2015 [PMID: 25880449]
13	Oman	c.5014_5015delAG	p.Arg1672fs97X	exon 15	c.2711_2712delAG	p.Glu904Glyfs*196	exon 11													Targeted NGS	16 ADPKD out of 53 kidney disease cases	Al-Alawi et al., 2019 [PMID: 31844813]
		c.12604_12631delGGCCGGCTGGGGACAAGGTGTGAGCCTG	p.Gly4202fs146X	exon 46	c.6264dupG	p.Arg2089Alafs*19	exon 15
					c.7421dupG	p.Ser2475Leufs*26	exon 18
					c.7428C>G	p.Cys2476Trp	exon 18
					c.9340C>T	p.Gln3114*	exon 26
					c.12301delC	p.Leu4101Trpfs*97	exon 45
14	Saudi Arabia	c.8428G>T	p.Glu2810X	exon 23	c.6137T>C	p.Leu2046Pro	exon 15													Targeted NGS	4 ADPKD families	Al-Hamed et al., 2019 [PMID: 31079206]
					c.8137G>A	p.Gly2713Arg	exon 22
					c.9679G>T	p.Gly3227Trp	exon 28
					c.11812C>T	p.Arg3938Trp	exon 43
15	Saudi Arabia	c.6487C>T	p.Arg2163X	exon 15																Exome sequencing	16 ADPKD cases-16 controls	Al-Muhanna et al., 2019 [PMID: 31488014]
		c.8428G>T	p.Glu2810X	exon 23
		c.9616C>T	p.Gln3206X	exon 28
		c.10540C>T	p.Gln3514X	exon 35
		c.12436G>A	p.Val4146Ile	exon 45
16	Saudi Arabia							c.567G>A	p.Trp189X	exon 1										Targeted NGS & whole exome sequencing	1000 families with Mendelian disorders	Monies et al., 2017 [PMID: 28600779]
17	Saudi Arabia	c.12433G>A	p.Val4145Ile	exon 45				c.1445T>G	p.Phe482Cys	exon 7										Targeted NGS	12 out of 18 kidney disease patients	Edrees et al., 2016 [PMID: 27843768]
								c.10628T>G	p.Leu3543Trp	exon 36
18	Tunisia	c.412C>T	Arg138X	exon 4	NR	p.Ser463Cys	exon 7													Sanger sequencing & MLPA	18 ADPKD patients	Abdelwahed et al., 2020 [PMID: 29860066]
		c.1522T>C	Cys508Arg	exon 7	c.8161-1G>A	_	intron 22
					c.11156+2T>C	_	intron 38
19	Tunisia				c.696T>G	p.Cys232Trp	exon 5													Sanger sequencing	One ADPKD patient	Abdelwahed et al., 2020 [PMID: 32472977]
		Abbreviation: NR: not reported
		Note: All of the variants in this table reported as they indicated in each manuscript by their authors' responsibility
